# Supplementary material for: Dry-Season Soil and Co-Cultivated Host Plants Enhanced Propagation of Arbuscular Mycorrhizal Fungal Spores from Sand Dune Vegetation in Trap Culture
Source: J Fungi (Basel). 2022 Oct 10;8(10):1061. doi: 10.3390/jof8101061 (PMC9604700; doi:10.3390/jof8101061)
Supplement: Supplementary file 1 [file jof-08-01061-s001.zip]

Archive with 1 entries (1 files):
- jof-1902322-supplementary.pdf
